# Supplementary material for: A tRNA processing enzyme is a key regulator of the mitochondrial unfolded protein response
Source: eLife. 2022 Apr 22;11:e71634. doi: 10.7554/eLife.71634 (PMC9064297; doi:10.7554/eLife.71634)
Supplement: Figure 8—source data 2. — Samples were loaded and ran on two separate membranes simultaneously (Membrane A and Membrane B). All panels in each column are the same membrane. (A) Image of stain-free blots for total protein from day 1 adult wildtype and nuo-6(qm200) animals on control and atfs-1 RNAi. Two biological replicates on each blot of each condition: Lane # 1&10 BR Spectra Protein Ladder – ladder bands in kDa denoted. Lane # 2&6 wildtype on control RNAi, 3&7 wildtype on atfs-1 RNAi, 4&8 nuo-6(qm200) on control RNAi, and 5&9 nuo-6(qm200) on atfs-1 RNAi. (B) Chemiluminescence image of blots for HOE-1::GFP using GFP primary antibody. (C) Composite images of chemiluminescence and colorimetric images of blots for HOE-1::GFP to show bands relative to ladder. (D) Chemiluminescence images of blots for actin using β-actin primary antibody. (E) Composite images of chemiluminescence and colorimetric images of blots for actin to show bands relative to ladder. [file elife-71634-fig8-data2.zip]

Archive with 1 entries (1 files):
- Figure 8  source data 2.tif
