# Supplementary material for: A tRNA processing enzyme is a key regulator of the mitochondrial unfolded protein response
Source: eLife. 2022 Apr 22;11:e71634. doi: 10.7554/eLife.71634 (PMC9064297; doi:10.7554/eLife.71634)
Supplement: Figure 8—source data 3. — All panels are the same membrane. (A) Image of stain-free blot for total protein from day 1 adult wildtype and atfs-1(et15) animals. Two biological replicates of each condition: Lane # 1&6 BR Spectra Protein Ladder – ladder bands in kDa denoted. Lane #2&4 wildtype and #3&5 atfs-1(et15). (B) Chemiluminescence image of blot for HOE-1::GFP using GFP primary antibody. (C) Composite image of chemiluminescence and colorimetric images of blot for HOE-1::GFP to show bands relative to ladder. (D) Chemiluminescence image of blot for actin using β-actin primary antibody. (E) Composite image of chemiluminescence and colorimetric images of blot for actin to show bands relative to ladder. [file elife-71634-fig8-data3.zip]

Archive with 1 entries (1 files):
- Figure 8  source data 3.tif
